# Supplementary material for: Large-Scale Comparative Genomics of European and Chinese Cattle Breeds Reveals Population Structure, Breeding History, and Adaptive Divergence
Source: Animals (Basel). 2026 Apr 27;16(9):1335. doi: 10.3390/ani16091335 (PMC13162682; doi:10.3390/ani16091335)
Supplement: Supplementary file 1 [file animals-16-01335-s001.zip]

Archive with 2 entries (2 files):
- supplementary file Figures.pdf
- supplementary file Tables.xlsx
