# Supplementary material for: Large-Scale Comparative Genomics of European and Chinese Cattle Breeds Reveals Population Structure, Breeding History, and Adaptive Divergence
Source: Animals (Basel). 2026 Apr 27;16(9):1335. doi: 10.3390/ani16091335 (PMC13162682; doi:10.3390/ani16091335)
Supplement: Supplementary file 1 [file animals-16-01335-s001.zip › supplementary file Tables.xlsx]

## Sheet: TableS1
Table S1. Regional Distribution and Sampling Information of Selected Cattle Populations.
Population name	Sampling locations	Geographic coordinates	Elevations (m)	Individuals number
Hereford	Livestock Gentec, University of Alberta submitted	NA	NA	4
Holstein	United Kingdom, Europe	54°00′N, 2°00′W	~115	8
Simmental	Switzerland,Central Europe	46°30′N, 8°00′E	~500-600	8
Angus	United Kingdom, Europe	54°00′N, 2°00′W	~115	8
Tibetan	Changdu, Xizang, China	31°05′N, 97°14′E	~3200	7
Charolais	Livestock Gentec, University of Alberta submitted	NA	NA	8
Mongolian	NORTHWEST A&F UNIVERSITY submitted	NA	NA	7
Chaidamu	Geermu, Haixi, Qinghai Province, China	94°54′E, 36°25′N	~2800-3000	4
Nanyang	Nanyang, Henan Province, China	112°33′E, 33°01′N	~120-180	4
Hainan	Leizhou, Guangdong Province, China	110°16′E, 20°54′N	~20-50	8
YingJing	Yingjing County, Ya'an City, Sichuan Province, China	102°50′49.204″, 29°47′34.440″	~800	15
PW	Pingwu County, Mianyang City, Sichuan Province, China	104°31′44.400″, 32°24′30.236″	~1000	14
ZJ	Zhaojue County, Liangshan Yi Autonomous Prefecture, Sichuan Province, China	102°50′34.804″, 28°0′51.120″	~2300	6
JC	Jinchuan County, Aba Tibetan and Qiang Autonomous Prefecture, Sichuan Province, China	102°3′50.400″, 31°28′34.684″	~2,150	10

## Sheet: TableS2
Table S2. Characteristics of Cattle Samples Included in the Whole-Genome Resequencing Study.
Sample name	group	Group	Breeds	Species	Biosample ID	Origin country	Bioproject	SRA	Sex
AGS1	Angus	Foreign	Angus	Bos taurus	SAMN02839614	United Kingdom, Europe	PRJNA176557	SRR1343172	Male
AGS2	Angus	Foreign	Angus	Bos taurus	SAMN02841106	United Kingdom, Europe	PRJNA176557	SRR1346376	Male
AGS3	Angus	Foreign	Angus	Bos taurus	SAMN02843061	United Kingdom, Europe	PRJNA176557	SRR1355237	Male
AGS4	Angus	Foreign	Angus	Bos taurus	SAMN02843063	United Kingdom, Europe	PRJNA176557	SRR1355239	Male
AGS5	Angus	Foreign	Angus	Bos taurus	SAMN02843121	United Kingdom, Europe	PRJNA176557	SRR1365103	Male
AGS6	Angus	Foreign	Angus	Bos taurus	SAMN02843102	United Kingdom, Europe	PRJNA176557	SRR1365113	Male
AGS7	Angus	Foreign	Angus	Bos taurus	SAMN02843131	United Kingdom, Europe	PRJNA176557	SRR1365129	Male
AGS8	Angus	Foreign	Angus	Bos taurus	SAMN02843103	United Kingdom, Europe	PRJNA176557	SRR1365144	Male
CDM2	Chaidamu	Native	Chaidamu Yellow Cattle	Bos taurus	SAMN06698975	China: Geermu, Haixi, Qinghai	PRJNA379859	SRR5507271	male
CDM3	Chaidamu	Native	Chaidamu Yellow Cattle	Bos taurus	SAMN06698976	China: Geermu, Haixi, Qinghai	PRJNA379859	SRR5507270	male
CDM4	Chaidamu	Native	Chaidamu Yellow Cattle	Bos taurus	SAMN06698977	China: Geermu, Haixi, Qinghai	PRJNA379859	SRR5507269	male
CDM5	Chaidamu	Native	Chaidamu Yellow Cattle	Bos taurus	SAMN06698978	China: Geermu, Haixi, Qinghai	PRJNA379859	SRR5507268	male
HN1	Hainan	Native	Leiqiong Cattle	Bos indicus	SAMN06699068	China: Leizhou, Guangdong	PRJNA379859	SRR5507190	female
HN2	Hainan	Native	Leiqiong Cattle	Bos indicus	SAMN06699069	China: Leizhou, Guangdong	PRJNA379859	SRR5507189	female
HN3	Hainan	Native	Leiqiong Cattle	Bos indicus	SAMN06699070	China: Leizhou, Guangdong	PRJNA379859	SRR5507188	female
HN4	Hainan	Native	Hainan cattle-7	Bos indicus	SAMN19802770	China: Hainan	PRJNA737584	SRR14879647	male
HN5	Hainan	Native	Hainan cattle-6	Bos indicus	SAMN19802769	China: Hainan	PRJNA737584	SRR14879648	male
HN6	Hainan	Native	Hainan cattle-5	Bos indicus	SAMN19802768	China: Hainan	PRJNA737584	SRR14879649	male
HN7	Hainan	Native	Hainan cattle-4	Bos indicus	SAMN19802767	China: Hainan	PRJNA737584	SRR14879650	male
HN8	Hainan	Native	Hainan cattle-2	Bos indicus	SAMN19802765	China: Hainan	PRJNA737584	SRR14879670	male
HER1	Hereford	Foreign	Hereford	Bos taurus	SAMN02839606	Livestock Gentec, University of Alberta submitted	PRJNA176557	SRR1343160	Male
HER3	Hereford	Foreign	Hereford	Bos taurus	SAMN02841113	Livestock Gentec, University of Alberta submitted	PRJNA176557	SRR1346380	Male
HER6	Hereford	Foreign	Hereford	Bos taurus	SAMN02841111	Livestock Gentec, University of Alberta submitted	PRJNA176557	SRR1346383	Male
HER8	Hereford	Foreign	Hereford	Bos taurus	SAMN02841114	United Kingdom, Europe	PRJNA176557	SRR1346385	Male
HOL1	Holstein	Foreign	Holstein	Bos taurus	SAMN02841109	United Kingdom, Europe	PRJNA176557	SRR1346386	Male
HOL2	Holstein	Foreign	Holstein	Bos taurus	SAMN02841119	United Kingdom, Europe	PRJNA176557	SRR1346389	Male
HOL3	Holstein	Foreign	Holstein	Bos taurus	SAMN02841117	Livestock Gentec, University of Alberta submitted	PRJNA176557	SRR1346392	Male
HOL4	Holstein	Foreign	Holstein	Bos taurus	SAMN02841118	United Kingdom, Europe	PRJNA176557	SRR1346390	Male
HOL5	Holstein	Foreign	Holstein	Bos taurus	SAMN02842711	Livestock Gentec, University of Alberta submitted	PRJNA176557	SRR1348592	Male
HOL6	Holstein	Foreign	Holstein	Bos taurus	SAMN02843166	United Kingdom, Europe	PRJNA176557	SRR1425133	Male
HOL7	Holstein	Foreign	Holstein	Bos taurus	SAMN02843161	United Kingdom, Europe	PRJNA176557	SRR1425134	Male
HOL8	Holstein	Foreign	Holstein	Bos taurus	SAMN02843168	United Kingdom, Europe	PRJNA176557	SRR1425144	Male
MG1	Mongolian	Native	Mongolian	Bos taurus	SAMN13703155	NORTHWEST A&F UNIVERSITY submitted	PRJNA598339	SRR10809663	NA
MG2	Mongolian	Native	Mongolian	Bos taurus	SAMN13703158	NORTHWEST A&F UNIVERSITY submitted	PRJNA598339	SRR10809662	NA
MG3	Mongolian	Native	Mongolian	Bos taurus	SAMN13703159	NORTHWEST A&F UNIVERSITY submitted	PRJNA598339	SRR10809652	NA
MG4	Mongolian	Native	Mongolian	Bos taurus	SAMN13703160	NORTHWEST A&F UNIVERSITY submitted	PRJNA598339	SRR10809651	NA
MG5	Mongolian	Native	Mongolian	Bos taurus	SAMN06698982	China: Heshuo, Kuerl, Bayingolin, Xinjiang	PRJNA379859	SRR5507264	Male
MG7	Mongolian	Native	Mongolian	Bos taurus	SAMN06698984	China: Heshuo, Kuerl, Bayingolin, Xinjiang	PRJNA379859	SRR5507262	Male
MG8	Mongolian	Native	Mongolian	Bos taurus	SAMN06698985	China: Heshuo, Kuerl, Bayingolin, Xinjiang	PRJNA379859	SRR5507261	Male
NY1	Nanyang	Native	Nanyang Cattle	Bos taurus	SAMN07431005	China: Nanyang, Henan	PRJNA396672	SRR6234770	Male
NY2	Nanyang	Native	Nanyang Cattle	Bos taurus	SAMN07431004	China: Nanyang, Henan	PRJNA396672	SRR6234771	Male
NY4	Nanyang	Native	Nanyang Cattle	Bos taurus	SAMN06699012	China: Nanyang, Henan	PRJNA379859	SRR5507234	Male
NY6	Nanyang	Native	Nanyang Cattle	Bos taurus	SAMN06699010	China: Nanyang, Henan	PRJNA379859	SRR5507236	Male
P48	PW	Native	Yellow cattle	Bos taurus	SAMN53398462	Pingwu County, Mianyang City, Sichuan Province, China	PRJNA1369724	SRR36463245	NA
P41	PW	Native	Yellow cattle	Bos taurus	SAMN53398463	Pingwu County, Mianyang City, Sichuan Province, China	PRJNA1369724	SRR36463244	NA
P40	PW	Native	Yellow cattle	Bos taurus	SAMN53398464	Pingwu County, Mianyang City, Sichuan Province, China	PRJNA1369724	SRR36463233	NA
P35	PW	Native	Yellow cattle	Bos taurus	SAMN53398465	Pingwu County, Mianyang City, Sichuan Province, China	PRJNA1369724	SRR36463222	NA
P26	PW	Native	Yellow cattle	Bos taurus	SAMN53398466	Pingwu County, Mianyang City, Sichuan Province, China	PRJNA1369724	SRR36463211	NA
P36	PW	Native	Yellow cattle	Bos taurus	SAMN53398467	Pingwu County, Mianyang City, Sichuan Province, China	PRJNA1369724	SRR36463200	NA
P24	PW	Native	Yellow cattle	Bos taurus	SAMN53398468	Pingwu County, Mianyang City, Sichuan Province, China	PRJNA1369724	SRR36463193	NA
P44	PW	Native	Yellow cattle	Bos taurus	SAMN53398469	Pingwu County, Mianyang City, Sichuan Province, China	PRJNA1369724	SRR36463192	NA
P39	PW	Native	Yellow cattle	Bos taurus	SAMN53398470	Pingwu County, Mianyang City, Sichuan Province, China	PRJNA1369724	SRR36463191	NA
P20	PW	Native	Yellow cattle	Bos taurus	SAMN53398471	Pingwu County, Mianyang City, Sichuan Province, China	PRJNA1369724	SRR36463190	NA
P23	PW	Native	Yellow cattle	Bos taurus	SAMN53398472	Pingwu County, Mianyang City, Sichuan Province, China	PRJNA1369724	SRR36463243	NA
P22	PW	Native	Yellow cattle	Bos taurus	SAMN53398473	Pingwu County, Mianyang City, Sichuan Province, China	PRJNA1369724	SRR36463242	NA
P19	PW	Native	Yellow cattle	Bos taurus	SAMN53398474	Pingwu County, Mianyang City, Sichuan Province, China	PRJNA1369724	SRR36463241	NA
P43	PW	Native	Yellow cattle	Bos taurus	SAMN53398475	Pingwu County, Mianyang City, Sichuan Province, China	PRJNA1369724	SRR36463240	NA
SIM1	Simmental	Foreign	Simmental	Bos taurus	SAMN02941187	Switzerland,Central Europe	PRJNA256210	SRR1525617	Male
SIM2	Simmental	Foreign	Simmental	Bos taurus	SAMN02941223	Switzerland,Central Europe	PRJNA256210	SRR1525618	Male
SIM3	Simmental	Foreign	Simmental	Bos taurus	SAMN02941181	Switzerland,Central Europe	PRJNA256210	SRR1525619	Male
SIM4	Simmental	Foreign	Simmental	Bos taurus	SAMN02941180	Switzerland,Central Europe	PRJNA256210	SRR1525621	Male
SIM5	Simmental	Foreign	Simmental	Bos taurus	SAMN02941198	Switzerland,Central Europe	PRJNA256210	SRR1525700	Male
SIM6	Simmental	Foreign	Simmental	Bos taurus	SAMN02941222	Switzerland,Central Europe	PRJNA256210	SRR1525701	Male
SIM7	Simmental	Foreign	Simmental	Bos taurus	SAMN02941229	Switzerland,Central Europe	PRJNA256210	SRR1525702	Male
SIM8	Simmental	Foreign	Simmental	Bos taurus	SAMN02941202	Switzerland,Central Europe	PRJNA256210	SRR1525704	Male
TB1	Tibetan	Native	Tibetan Yellow Cattle	Bos taurus	SAMN06699003	China: Changdu,Xizang	PRJNA379859	SRR5507243	Male
TB2	Tibetan	Native	Tibetan Yellow Cattle	Bos taurus	SAMN06699001	China: Changdu,Xizang	PRJNA379859	SRR5507245	Male
TB3	Tibetan	Native	Tibetan Yellow Cattle	Bos taurus	SAMN06698999	China: Changdu,Xizang	PRJNA379859	SRR5507247	Male
TB4	Tibetan	Native	Tibetan Yellow Cattle	Bos taurus	SAMN06698998	China: Changdu,Xizang	PRJNA379859	SRR5507248	Male
TB5	Tibetan	Native	Tibetan Yellow Cattle	Bos taurus	SAMN06698995	China: Changdu,Xizang	PRJNA379859	SRR5507251	Male
TB6	Tibetan	Native	Tibetan Yellow Cattle	Bos taurus	SAMN06698996	China: Changdu,Xizang	PRJNA379859	SRR5507250	Male
TB8	Tibetan	Native	Tibetan Yellow Cattle	Bos taurus	SAMN06699002	China: Changdu,Xizang	PRJNA379859	SRR5507244	Male
001	YingJing	Native	Yellow cattle	Bos taurus	SAMN53398506	Yingjing County, Ya'an City, Sichuan Province, China	PRJNA1369724	SRR36463206	NA
002	YingJing	Native	Yellow cattle	Bos taurus	SAMN53398514	Yingjing County, Ya'an City, Sichuan Province, China	PRJNA1369724	SRR36463197	NA
003	YingJing	Native	Yellow cattle	Bos taurus	SAMN53398515	Yingjing County, Ya'an City, Sichuan Province, China	PRJNA1369724	SRR36463196	NA
2-001	YingJing	Native	Yellow cattle	Bos taurus	SAMN53398503	Yingjing County, Ya'an City, Sichuan Province, China	PRJNA1369724	SRR36463209	NA
S001	YingJing	Native	Yellow cattle	Bos taurus	SAMN53398517	Yingjing County, Ya'an City, Sichuan Province, China	PRJNA1369724	SRR36463194	NA
S002	YingJing	Native	Yellow cattle	Bos taurus	SAMN53398508	Yingjing County, Ya'an City, Sichuan Province, China	PRJNA1369724	SRR36463204	NA
S003	YingJing	Native	Yellow cattle	Bos taurus	SAMN53398507	Yingjing County, Ya'an City, Sichuan Province, China	PRJNA1369724	SRR36463205	NA
S004	YingJing	Native	Yellow cattle	Bos taurus	SAMN53398505	Yingjing County, Ya'an City, Sichuan Province, China	PRJNA1369724	SRR36463207	NA
S007	YingJing	Native	Yellow cattle	Bos taurus	SAMN53398504	Yingjing County, Ya'an City, Sichuan Province, China	PRJNA1369724	SRR36463208	NA
S008	YingJing	Native	Yellow cattle	Bos taurus	SAMN53398510	Yingjing County, Ya'an City, Sichuan Province, China	PRJNA1369724	SRR36463202	NA
S010	YingJing	Native	Yellow cattle	Bos taurus	SAMN53398516	Yingjing County, Ya'an City, Sichuan Province, China	PRJNA1369724	SRR36463195	NA
S011	YingJing	Native	Yellow cattle	Bos taurus	SAMN53398511	Yingjing County, Ya'an City, Sichuan Province, China	PRJNA1369724	SRR36463201	NA
S012	YingJing	Native	Yellow cattle	Bos taurus	SAMN53398512	Yingjing County, Ya'an City, Sichuan Province, China	PRJNA1369724	SRR36463199	NA
S013	YingJing	Native	Yellow cattle	Bos taurus	SAMN53398509	Yingjing County, Ya'an City, Sichuan Province, China	PRJNA1369724	SRR36463203	NA
S014	YingJing	Native	Yellow cattle	Bos taurus	SAMN53398513	Yingjing County, Ya'an City, Sichuan Province, China	PRJNA1369724	SRR36463198	NA
ZJ-5	ZJ	Native	Yellow cattle	Bos taurus	SAMN53398497	Zhaojue County, Liangshan Yi Autonomous Prefecture, Sichuan Province, China	PRJNA1369724	SRR36463216	NA
ZJ-3	ZJ	Native	Yellow cattle	Bos taurus	SAMN53398498	Zhaojue County, Liangshan Yi Autonomous Prefecture, Sichuan Province, China	PRJNA1369724	SRR36463215	NA
ZJ-9	ZJ	Native	Yellow cattle	Bos taurus	SAMN53398499	Zhaojue County, Liangshan Yi Autonomous Prefecture, Sichuan Province, China	PRJNA1369724	SRR36463214	NA
ZJ-8	ZJ	Native	Yellow cattle	Bos taurus	SAMN53398500	Zhaojue County, Liangshan Yi Autonomous Prefecture, Sichuan Province, China	PRJNA1369724	SRR36463213	NA
ZJ-14	ZJ	Native	Yellow cattle	Bos taurus	SAMN53398501	Zhaojue County, Liangshan Yi Autonomous Prefecture, Sichuan Province, China	PRJNA1369724	SRR36463212	NA
ZJ-6	ZJ	Native	Yellow cattle	Bos taurus	SAMN53398502	Zhaojue County, Liangshan Yi Autonomous Prefecture, Sichuan Province, China	PRJNA1369724	SRR36463210	NA
CHA1	Charolais	Foreign	Charolais	Bos taurus	SAMN02839608	Livestock Gentec, University of Alberta submitted	PRJNA176557	SRR1343167	Male
CHA2	Charolais	Foreign	Charolais	Bos taurus	SAMN10940555	University of Missouri submitted	PRJNA343262	SRR8587969	Male
CHA3	Charolais	Foreign	Charolais	Bos taurus	SAMN02839609	Livestock Gentec, University of Alberta submitted	PRJNA176557	SRR1343168	Male
CHA4	Charolais	Foreign	Charolais	Bos taurus	SAMN10940557	University of Missouri submitted	PRJNA343262	SRR8588079	Male
CHA5	Charolais	Foreign	Charolais	Bos taurus	SAMN02839612	Livestock Gentec, University of Alberta submitted	PRJNA176557	SRR1343169	Male
CHA6	Charolais	Foreign	Charolais	Bos taurus	SAMN02842715	Livestock Gentec, University of Alberta submitted	PRJNA176557	SRR1348571	Male
CHA7	Charolais	Foreign	Charolais	Bos taurus	SAMN02843066	Livestock Gentec, University of Alberta submitted	PRJNA176557	SRR1355258	Male
CHA8	Charolais	Foreign	Charolais	Bos taurus	SAMN02843123	Livestock Gentec, University of Alberta submitted	PRJNA176557	SRR1365122	Male
JCyak1	JC	Native	Jinchuan	Bos grunniens	SAMN09737116	Jinchuan County, Aba Tibetan and Qiang Autonomous Prefecture, Sichuan Province, China	PRJNA483376	SRR7875391	female
JCyak2	JC	Native	Jinchuan	Bos grunniens	SAMN09737091	Jinchuan County, Aba Tibetan and Qiang Autonomous Prefecture, Sichuan Province, China	PRJNA483376	SRR7875440	male
JCyak3	JC	Native	Jinchuan	Bos grunniens	SAMN09737041	Jinchuan County, Aba Tibetan and Qiang Autonomous Prefecture, Sichuan Province, China	PRJNA483376	SRR7875424	male
JCyak4	JC	Native	Jinchuan	Bos grunniens	SAMN09737042	Jinchuan County, Aba Tibetan and Qiang Autonomous Prefecture, Sichuan Province, China	PRJNA483376	SRR7875425	male
JCyak5	JC	Native	Jinchuan	Bos grunniens	SAMN09737043	Jinchuan County, Aba Tibetan and Qiang Autonomous Prefecture, Sichuan Province, China	PRJNA483376	SRR7875422	male
JCyak6	JC	Native	Jinchuan	Bos grunniens	SAMN09737044	Jinchuan County, Aba Tibetan and Qiang Autonomous Prefecture, Sichuan Province, China	PRJNA483376	SRR7875423	male
JCyak7	JC	Native	Jinchuan	Bos grunniens	SAMN09737045	Jinchuan County, Aba Tibetan and Qiang Autonomous Prefecture, Sichuan Province, China	PRJNA483376	SRR7875428	male
JCyak8	JC	Native	Jinchuan	Bos grunniens	SAMN09737046	Jinchuan County, Aba Tibetan and Qiang Autonomous Prefecture, Sichuan Province, China	PRJNA483376	SRR7875429	male
JCyak9	JC	Native	Jinchuan	Bos grunniens	SAMN09737047	Jinchuan County, Aba Tibetan and Qiang Autonomous Prefecture, Sichuan Province, China	PRJNA483376	SRR7875426	male
JCyak10	JC	Native	Jinchuan	Bos grunniens	SAMN09737048	Jinchuan County, Aba Tibetan and Qiang Autonomous Prefecture, Sichuan Province, China	PRJNA483376	SRR7875427	male

## Sheet: TableS3
Table S3. Quality control metrics of raw whole-genome resequencing data.
Sample name	Raw Base(G)	Clean Base(G)	Effective(%)	Q20(%)	Q30(%)	GC Content(%)
AGS1	41.11	40.88	99.45%	100	100	43.63
AGS2	39.55	39.31	99.39%	100	100	42.68
AGS3	42.83	42.44	99.10%	100	100	42.48
AGS4	43.34	42.98	99.18%	100	100	42.26
AGS5	46.9	46.81	99.80%	100	100	42.83
AGS6	46.72	46.65	99.85%	100	100	41.69
AGS7	48.09	47.93	99.66%	100	100	42.59
AGS8	51.34	50.88	99.10%	100	100	43.35
CDM2	31.2	31.08	99.63%	100	100	43.73
CDM3	36.01	35.85	99.58%	100	100	43.96
CDM4	41.33	41.17	99.61%	100	100	43.78
CDM5	32.5	32.37	99.59%	100	100	43.86
HN1	39.11	38.89	99.45%	100	100	43.56
HN2	37.83	37.63	99.46%	100	100	43.22
HN3	35.41	35.21	99.45%	100	100	43.19
HN4	91.11	90.83	99.69%	100	100	42.74
HN5	92.85	92.52	99.64%	100	100	43.07
HN6	80.92	80.74	99.78%	100	100	42.66
HN7	89.27	88.95	99.64%	100	100	43.13
HN8	91.42	91.2	99.75%	100	100	43.14
HER1	34.71	34.49	99.37%	100	100	42.69
HER3	37.11	36.59	98.59%	100	100	42.42
HER6	33.01	32.57	98.65%	100	100	42.04
HER8	35.13	34.6	98.49%	100	100	42.6
HOL1	37.48	37.06	98.87%	100	100	42.61
HOL2	35.05	35.02	99.92%	100	100	41.81
HOL3	29.56	29.54	99.94%	100	100	41.85
HOL4	35.82	35.78	99.89%	100	100	42.17
HOL5	38.78	38.69	99.76%	100	100	43
HOL6	49.01	48.92	99.82%	100	100	42.4
HOL7	48.33	48.24	99.81%	100	100	42.5
HOL8	48.31	48.24	99.86%	100	100	41.99
MG1	30.99	30.71	99.10%	100	100	43.74
MG2	31.11	30.86	99.21%	100	100	45.02
MG3	30.79	30.5	99.06%	100	100	44.48
MG4	31.07	30.76	99.01%	100	100	44.58
MG5	37.03	36.92	99.72%	100	100	46.28
MG7	37.99	37.9	99.75%	100	100	45.4
MG8	33.38	33.29	99.74%	100	100	44.6
NY1	39.82	39.74	99.80%	100	100	42.53
NY2	38.82	38.69	99.67%	100	100	43.73
NY4	32.45	32.35	99.69%	100	100	43.15
NY6	30.22	29.99	99.24%	100	100	45.13
P48	39.86	39.78	99.41	99.47	98.08	44.54
P41	42.21	42.16	99.75	99.49	98.13	44.43
P40	32.33	32.26	99.59	99.45	97.98	44.59
P35	38.63	38.52	99.01	99.51	98.22	44.82
P26	34.79	34.72	99.49	99.39	97.77	44.56
P36	35	34.92	99.53	99.45	97.99	45.07
P24	36.85	36.76	99.4	99.46	98.01	44.77
P44	42.47	42.39	99.4	99.5	98.17	44.7
P39	34.81	34.71	99.36	99.47	98.04	44.48
P20	37.96	37.86	99.29	99.5	98.13	45.24
P23	44.19	44.12	99.62	99.51	98.19	44.31
P22	35.02	34.95	99.55	99.45	97.97	44.74
P19	32.67	32.6	99.66	99.45	97.97	44.54
P43	34.49	34.41	99.48	99.45	97.95	44.8
SIM1	42.97	42.06	97.90%	100	100	42.51
SIM2	38.29	38.16	99.65%	100	100	42.82
SIM3	40.99	40.71	99.33%	100	100	42.24
SIM4	38.14	37.91	99.41%	100	100	42.79
SIM5	41.66	41.53	99.68%	100	100	42.36
SIM6	43.33	43.16	99.62%	100	100	42.89
SIM7	43.49	43.3	99.57%	100	100	42.7
SIM8	37.04	36.81	99.40%	100	100	42.89
TB1	43.55	43.4	99.66%	100	100	45.71
TB2	34.01	33.89	99.65%	100	100	45.6
TB3	34.52	34.44	99.76%	100	100	44.31
TB4	40.33	40.23	99.74%	100	100	44.68
TB5	34.45	34.3	99.56%	100	100	45.48
TB6	34.85	34.68	99.51%	100	100	47.34
TB8	34.96	34.89	99.80%	100	100	44.71
001	35.31	35.25	99.78	99.34	97.54	43.76
002	29.83	29.77	99.67	99.33	97.51	43.85
003	31.71	31.65	99.68	99.33	97.51	43.9
2-001	30.85	30.78	99.7	99.3	97.39	43.69
S001	30.9	30.83	99.78	99.27	97.26	43.57
S002	29.6	29.54	99.76	99.3	97.4	43.75
S003	35.93	35.85	99.66	99.34	97.52	43.8
S004	31.44	31.37	99.69	99.25	97.22	43.88
S007	106.28	106	99.55	99.24	97.15	43.71
S008	30.02	29.95	99.68	99.36	97.61	43.75
S010	33.52	33.45	99.69	99.35	97.56	43.99
S011	31.26	31.19	99.71	99.29	97.36	43.78
S012	30.35	30.28	99.67	99.34	97.54	43.62
S013	30.3	30.23	99.72	99.28	97.3	43.58
S014	30.95	30.89	99.71	99.3	97.39	43.81
ZJ-5	37.24	37.17	99.74	99.46	97.98	43.97
ZJ-3	43.66	43.59	99.57	99.53	98.27	44.15
ZJ-9	35.92	35.86	99.68	99.48	98.1	44.27
ZJ-8	33.31	33.26	99.73	99.47	98.04	44.18
ZJ-14	30.95	30.89	99.73	99.41	97.8	43.7
ZJ-6	35.77	35.7	99.73	99.44	97.91	44.3
CHA1	52.87	52.64	99.58%	100	100	41.85
CHA2	31.17	27.03	86.74%	100	100	42.64
CHA3	39.06	38.86	99.49%	100	100	43.15
CHA4	34.33	31.6	92.04%	100	100	42.84
CHA5	33.08	32.9	99.46%	100	100	43
CHA6	47.8	46.98	98.29%	100	100	42.13
CHA7	52.29	52.22	99.85%	100	100	42.56
CHA8	45.32	45.26	99.87%	100	100	42.26
JCyak1	34.09	33.77	99.07%	100	100	43.81
JCyak2	31.14	30.81	98.95%	100	100	44.53
JCyak3	39.8	39.1	98.24%	100	100	47.24
JCyak4	28.79	28.37	98.54%	100	100	47.52
JCyak5	27.45	27.03	98.47%	100	100	46.44
JCyak6	40.03	39.24	98.05%	100	100	48.74
JCyak7	27.32	26.85	98.29%	100	100	47.81
JCyak8	26.88	26.47	98.47%	100	100	46.73
JCyak9	40.13	39.35	98.05%	100	100	48.67
JCyak10	26.97	26.51	98.29%	100	100	48.17

## Sheet: TableS4
Table S4. Summary of whole-genome resequencing alignment metrics and depth of coverage by sample.
Sample	Clean_reads	mapping_rate	mismatch_rate	Average_depth	Coverage_1X	Coverage_5X
AGS1	405595336	0.9846	0.0078	15.05	0.9876	0.9558
AGS2	393738220	0.9892	0.0056	14.48	0.9871	0.9553
AGS3	425020072	0.9906	0.0053	15.63	0.9876	0.9662
AGS4	430264306	0.9909	0.0052	15.83	0.9869	0.9627
AGS5	468680438	0.9834	0.0051	17.23	0.9878	0.9709
AGS6	466898874	0.9863	0.0051	17.18	0.9867	0.9648
AGS7	480083664	0.9863	0.0052	17.65	0.9884	0.971
AGS8	509592212	0.9878	0.0053	18.73	0.9879	0.9723
CDM2	207963106	0.993	0.0071	11.45	0.9855	0.9097
CDM3	239983236	0.9904	0.0083	13.2	0.9855	0.9378
CDM4	275493334	0.9942	0.0075	15.16	0.9863	0.9576
CDM5	216626934	0.9946	0.0077	11.92	0.9853	0.9209
HN1	260670378	0.9885	0.0133	14.32	0.984	0.9467
HN2	252167194	0.9912	0.0131	13.86	0.9832	0.9544
HN3	236014124	0.9935	0.0122	12.97	0.9834	0.9462
HN4	606245650	0.9944	0.0127	33.44	0.9847	0.9752
HN5	617824852	0.991	0.0125	34.07	0.9847	0.975
HN6	538975816	0.9934	0.0108	29.73	0.9841	0.9737
HN7	594003560	0.9926	0.0127	32.75	0.9846	0.9748
HN8	609269752	0.9916	0.0105	33.58	0.9841	0.9747
HER1	342015916	0.9798	0.0077	12.7	0.9874	0.9363
HER3	366397108	0.9862	0.0046	13.47	0.9875	0.9477
HER6	325919792	0.9847	0.0045	11.99	0.9865	0.9373
HER8	346480358	0.986	0.0046	12.74	0.9877	0.942
HOL1	371040630	0.9895	0.0048	13.65	0.987	0.9542
HOL2	350457022	0.9874	0.0054	12.89	0.9865	0.9458
HOL3	295544820	0.9849	0.0054	10.88	0.9844	0.9163
HOL4	358234900	0.9881	0.0055	13.18	0.9873	0.9479
HOL5	387421528	0.9934	0.0058	14.25	0.9876	0.9567
HOL6	489814392	0.986	0.0049	18.01	0.9882	0.9722
HOL7	483155598	0.9871	0.0047	17.76	0.987	0.9701
HOL8	482852878	0.9876	0.0048	17.76	0.9877	0.9711
MG1	307536084	0.9971	0.0053	11.31	0.9874	0.9268
MG2	309279378	0.9939	0.0056	11.36	0.9866	0.8818
MG3	305577828	0.9979	0.0048	11.23	0.9859	0.8802
MG4	308245346	0.9981	0.005	11.33	0.9862	0.8804
MG5	246820990	0.9939	0.0076	13.6	0.9757	0.8651
MG7	253203440	0.9946	0.0071	13.95	0.9787	0.8894
MG8	222493532	0.9944	0.0076	12.26	0.981	0.8986
NY1	398202998	0.9944	0.0093	14.63	0.9878	0.9516
NY2	388128166	0.9944	0.0098	14.25	0.9883	0.9393
NY4	216328882	0.9899	0.0157	11.91	0.9828	0.9148
NY6	201454764	0.9929	0.0111	11.04	0.9804	0.8263
P48	265760418	0.9972	0.0069	14.65	0.9844	0.9512
P41	281428068	0.9949	0.0069	15.52	0.9841	0.9488
P40	215527602	0.9984	0.0067	11.88	0.9842	0.9176
P35	257543330	0.9978	0.0071	14.18	0.9831	0.9361
P26	231938520	0.9985	0.0073	12.78	0.9834	0.9307
P36	233306160	0.998	0.0073	12.86	0.9831	0.9204
P24	245676554	0.996	0.0074	13.53	0.9823	0.9264
P44	283149122	0.9981	0.0071	15.61	0.9839	0.9561
P39	232059588	0.9983	0.0076	12.78	0.9835	0.93
P20	253089620	0.9976	0.0074	13.94	0.9838	0.9263
P23	294597224	0.9967	0.0069	16.24	0.9851	0.9552
P22	233483218	0.996	0.0074	12.87	0.9821	0.9126
P19	217804346	0.9952	0.0075	12	0.982	0.9078
P43	229966122	0.9983	0.007	12.67	0.9836	0.9322
SIM1	421220738	0.9861	0.0081	15.49	0.9881	0.9631
SIM2	382178870	0.9852	0.0056	14.05	0.9871	0.9514
SIM3	407647494	0.9737	0.008	14.99	0.9871	0.9529
SIM4	379638744	0.9811	0.007	13.96	0.9879	0.9534
SIM5	415930002	0.986	0.0061	15.29	0.9879	0.9591
SIM6	432306792	0.9848	0.0088	15.89	0.9881	0.9633
SIM7	433724898	0.9889	0.0056	15.94	0.9877	0.9635
SIM8	368718390	0.9815	0.0068	13.55	0.9873	0.9517
TB1	290260660	0.995	0.0063	15.98	0.9829	0.9239
TB2	226661812	0.9949	0.0063	12.48	0.9791	0.8772
TB3	230057250	0.9951	0.0059	12.68	0.9823	0.9175
TB4	268808464	0.9948	0.006	14.81	0.9828	0.9304
TB5	229652556	0.9944	0.0079	12.63	0.9807	0.8877
TB6	232261178	0.9939	0.008	12.77	0.9717	0.8183
TB8	232998874	0.9947	0.006	12.85	0.9795	0.9019
1	235402826	0.9932	0.006	12.98	0.9838	0.9362
2	198881378	0.9948	0.0062	10.96	0.9835	0.8993
3	211406426	0.9946	0.0064	11.65	0.9835	0.9139
2-001	205639480	0.9961	0.0072	11.33	0.9833	0.9217
S001	205984792	0.9949	0.007	11.35	0.9833	0.9272
S002	197335478	0.9976	0.0067	10.88	0.9835	0.9141
S003	239550016	0.9933	0.0071	13.2	0.984	0.9368
S004	209582826	0.9943	0.0072	11.55	0.9827	0.9113
S007	708550812	0.9943	0.007	39.03	0.9879	0.9811
S008	200128600	0.9968	0.0071	11.03	0.9838	0.9173
S010	223484728	0.9891	0.0068	12.32	0.9836	0.9365
S011	208401604	0.9946	0.0073	11.48	0.983	0.9101
S012	202333190	0.9931	0.0071	11.15	0.9827	0.9056
S013	201999504	0.9939	0.0066	11.13	0.9837	0.9203
S014	206310728	0.9951	0.0064	11.37	0.9837	0.9228
ZJ-5	248244336	0.9977	0.007	13.69	0.9833	0.9499
ZJ-3	291074770	0.9957	0.0076	16.05	0.9839	0.9511
ZJ-9	239453890	0.9934	0.0073	13.21	0.9822	0.9232
ZJ-8	222087894	0.9945	0.0074	12.25	0.9825	0.9138
ZJ-14	206319444	0.9967	0.0069	11.37	0.9831	0.9205
ZJ-6	238456242	0.9971	0.0071	13.15	0.984	0.9421
CHA1	521864856	0.9636	0.0117	19.38	0.9891	0.9704
CHA2	272322666	0.9924	0.0067	9.95	0.9858	0.8737
CHA3	385345020	0.9828	0.0075	14.31	0.9874	0.9517
CHA4	318288778	0.985	0.0088	11.64	0.9866	0.918
CHA5	326220580	0.9815	0.0068	12.11	0.9858	0.9309
CHA6	470440818	0.9891	0.0113	17.3	0.9881	0.9684
CHA7	522690452	0.9785	0.0062	19.23	0.9876	0.9673
CHA8	453158862	0.9865	0.0048	16.66	0.9874	0.9666
JCyak1	227218892	0.9946	0.0175	12.43	0.9748	0.9035
JCyak2	207566930	0.992	0.0182	11.35	0.9738	0.8694
JCyak3	265293204	0.9936	0.0201	14.4	0.9713	0.8527
JCyak4	191898874	0.9927	0.02	10.45	0.9624	0.7294
JCyak5	182979092	0.9933	0.0201	9.95	0.9683	0.7616
JCyak6	266794732	0.9933	0.0208	14.45	0.9574	0.7701
JCyak7	182086472	0.9934	0.0204	9.89	0.9487	0.6889
JCyak8	179177274	0.9932	0.0206	9.75	0.9567	0.7159
JCyak9	267487572	0.9927	0.0211	14.49	0.9608	0.7829
JCyak10	179781746	0.992	0.0216	9.76	0.928	0.6413

## Sheet: TableS5
Table S5. Annotation statistics of SNPs identified from whole-genome resequencing analysis.
Annotation categories	Category	Count	% of total
Upstream		581890	0.00600035
Exonic	Stop gain	8608	8.87642e-05
Exonic	Stop loss	784	8.08447e-06
Exonic	Synonymous	1260110	0.012994
Exonic	Non-synonymous	703605	0.00725545
Intronic		36975276	0.381283
Splicing		7102	7.32346e-05
Downstream		634155	0.00653929
upstream/downstream		24344	0.000251031
Intergenic		55523443	0.572548
other		1256745	0.0129593
ts		67751839	0.698645
tv		29224223	0.301355
ts/tv		2.318	/
Total		96976062	/

## Sheet: TableS6
Table S6. Genomic annotation and distribution of insertion and deletion (InDel) variants.
Annotation categories	Category	Count	% of total
Upstream		73806	0.00699507
Exonic	Stop gain	1499	0.00014207
Exonic	Stop loss	54	5.11793e-06
Exonic	Frameshift deletion	37133	0.00351933
Exonic	Frameshift insertion	27886	0.00264294
Exonic	Non-frameshift deletion	12431	0.00117817
Exonic	Non-frameshift insertion	8464	0.000802188
Intronic		4131517	0.391571
Splicing		4919	0.000466205
Downstream		78046	0.00739692
Upstream/Downstream		3317	0.000314373
Intergenic		5995565	0.568238
other		176507	0.0167287
Insertion		3761139	0.356467
Deletion		6790005	0.643533
Het Rate(‰)		3.819	/
Total		10551144	/

## Sheet: TableS7
Table S7. Classification and distribution of structural variants (SVs) across genomic regions.
Annotation categories	Count	% of total
Downstream	818	0.00299809
Exonic	11591	0.0424828
Intergenic	73798	0.270481
Intronic	46050	0.16878
ncRNA_exonic	271	0.000993256
ncRNA_intronic	105	0.000384841
ncRNA_splicing	2	7.3303e-06
ncRNA_UTR3	1	3.66515e-06
Splicing	1723	0.00631506
Upstream	624	0.00228705
Upstream;downstream	25	9.16288e-05
UTR3	995	0.00364683
UTR5	415	0.00152104
UTR5;UTR3	2	7.3303e-06
DEL	123353	0.452107
DUP	7835	0.0287165
INV	5232	0.0191761
Total	272840	/

## Sheet: TableS8
Table S8. Functional annotation and classification summary of genome-wide copy number variants (CNVs).
Annotation categories	Count	% of total
downstream	2811	0.00484601
exonic	143291	0.247026
intergenic	350685	0.604562
intronic	65096	0.112222
ncRNA_exonic	3668	0.00632343
ncRNA_intronic	310	0.000534423
splicing	26	4.48226e-05
upstream	2830	0.00487876
upstream;downstream	98	0.000168947
UTR3	2242	0.00386508
UTR5	8917	0.0153724
UTR5;UTR3	91	0.000156879
DEL	369073	0.636261
DUP	210992	0.363739
Total	580065	/

## Sheet: TableS9
Table S9. Comparative GO Enrichment (MF, P<0.05) of Selection Sweep Genes in European and the native Cattle Populaton.
Enrichment_Group	ID	Description	pvalue	p.adjust	geneID
European	GO:0019787	ubiquitin-like protein transferase activity	0.000322549134612977	0.119966937905229	gene-AREL1/gene-ARIH2/gene-BIRC7/gene-BTRC/gene-CBLC/gene-CDC16/gene-CDC23/gene-CDC34/gene-DTX2/gene-FBXL21/gene-FBXL4/gene-FBXO22/gene-FBXO41/gene-FBXW11/gene-HUWE1/gene-JADE2/gene-KLHL20/gene-LMO7/gene-LOC101907097/gene-LOC512869/gene-LONRF3/gene-MKRN1/gene-NOSIP/gene-NSMCE2/gene-PELI3/gene-RLIM/gene-TRIM71/gene-UBE2B/gene-UBE2D2/gene-UBE2L6/gene-UBE2Q2/gene-UBE2W/gene-UBE2Z/gene-UBL4A/gene-UBR…
Native	GO:0005237	inhibitory extracellular ligand-gated ion channel activity	0.000332127184559918	0.0276556844418857	gene-GLRA2/gene-GLRA4
Native	GO:0016933	extracellularly glycine-gated ion channel activity	0.000397923517149435	0.0276556844418857	gene-GLRA2/gene-GLRA4
European	GO:0004842	ubiquitin-protein transferase activity	0.000463160080249631	0.119966937905229	gene-AREL1/gene-ARIH2/gene-BIRC7/gene-BTRC/gene-CBLC/gene-CDC16/gene-CDC23/gene-CDC34/gene-DTX2/gene-FBXL21/gene-FBXL4/gene-FBXO22/gene-FBXO41/gene-FBXW11/gene-HUWE1/gene-JADE2/gene-KLHL20/gene-LMO7/gene-LOC101907097/gene-LOC512869/gene-LONRF3/gene-MKRN1/gene-NOSIP/gene-PELI3/gene-RLIM/gene-TRIM71/gene-UBE2B/gene-UBE2D2/gene-UBE2L6/gene-UBE2Q2/gene-UBE2W/gene-UBE2Z/gene-UBR1/gene-ZNRF1
European	GO:0030506	ankyrin binding	0.000470484451712958	0.119966937905229	gene-KCNQ2/gene-L1CAM/gene-NRCAM/gene-SLC4A1/gene-SPTB/gene-TTN
European	GO:0061630	ubiquitin protein ligase activity	0.000545924632105706	0.119966937905229	gene-AREL1/gene-ARIH2/gene-BIRC7/gene-BTRC/gene-CBLC/gene-CDC16/gene-CDC23/gene-CDC34/gene-DTX2/gene-HUWE1/gene-JADE2/gene-LOC101907097/gene-LONRF3/gene-MKRN1/gene-NOSIP/gene-PELI3/gene-RLIM/gene-TRIM71/gene-UBE2B/gene-UBE2W/gene-UBE2Z/gene-UBR1/gene-ZNRF1
European	GO:0061659	ubiquitin-like protein ligase activity	0.000773422261307991	0.135967633537945	gene-AREL1/gene-ARIH2/gene-BIRC7/gene-BTRC/gene-CBLC/gene-CDC16/gene-CDC23/gene-CDC34/gene-DTX2/gene-HUWE1/gene-JADE2/gene-LOC101907097/gene-LONRF3/gene-MKRN1/gene-NOSIP/gene-PELI3/gene-RLIM/gene-TRIM71/gene-UBE2B/gene-UBE2W/gene-UBE2Z/gene-UBR1/gene-ZNRF1
Native	GO:0099095	ligand-gated anion channel activity	0.000913761466519432	0.0423376146154003	gene-GLRA2/gene-GLRA4
European	GO:0034593	phosphatidylinositol bisphosphate phosphatase activity	0.00117974528382255	0.164248598937483	gene-INPP4A/gene-LOC516736/gene-MTM1/gene-MTMR1/gene-OCRL/gene-SACM1L
European	GO:0016791	phosphatase activity	0.00130800932032125	0.164248598937483	gene-CDC14B/gene-CDC25B/gene-CDC25C/gene-EYA1/gene-EYA4/gene-G6PC2/gene-IMPAD1/gene-INPP1/gene-INPP4A/gene-LOC516736/gene-LOC526769/gene-MTM1/gene-MTMR1/gene-OCRL/gene-PLPPR3/gene-PPM1B/gene-PPM1H/gene-PPP2R2B/gene-PTPRN2/gene-PTPRZ1/gene-RNGTT/gene-SACM1L/gene-SSH2/gene-SSU72
Native	GO:0016595	glutamate binding	0.00137092144753789	0.0476395203019418	gene-GLRA2/gene-GLRA4
European	GO:0004721	phosphoprotein phosphatase activity	0.00238370969292557	0.261910102510197	gene-CDC14B/gene-CDC25B/gene-CDC25C/gene-EYA1/gene-EYA4/gene-LOC516736/gene-LOC526769/gene-MTM1/gene-MTMR1/gene-PPM1B/gene-PPM1H/gene-PPP2R2B/gene-PTPRN2/gene-PTPRZ1/gene-RNGTT/gene-SSH2/gene-SSU72
European	GO:0016917	GABA receptor activity	0.00274833149375991	0.267312882372798	gene-GABBR2/gene-GABRA3/gene-GABRB1/gene-GABRR1/gene-GABRR2
European	GO:0052866	phosphatidylinositol phosphate phosphatase activity	0.00349452740543853	0.267312882372798	gene-INPP4A/gene-LOC516736/gene-MTM1/gene-MTMR1/gene-OCRL/gene-SACM1L
European	GO:0042578	phosphoric ester hydrolase activity	0.00361620605265085	0.267312882372798	gene-CDC14B/gene-CDC25B/gene-CDC25C/gene-EYA1/gene-EYA4/gene-G6PC2/gene-IMPAD1/gene-INPP1/gene-INPP4A/gene-LOC516736/gene-LOC526769/gene-LOC529196/gene-MTM1/gene-MTMR1/gene-NAPEPLD/gene-OCRL/gene-PLD1/gene-PLD3/gene-PLPPR3/gene-PPM1B/gene-PPM1H/gene-PPP2R2B/gene-PTPRN2/gene-PTPRZ1/gene-RNGTT/gene-SACM1L/gene-SSH2/gene-SSU72
European	GO:0019205	nucleobase-containing compound kinase activity	0.00380698586553676	0.267312882372798	gene-CLP1/gene-DLG3/gene-MPP5/gene-NME8/gene-RAD50/gene-UCK1/gene-UCKL1/gene-UPRT
European	GO:0003779	actin binding	0.00395343284510395	0.267312882372798	gene-AIF1L/gene-ANKRD1/gene-CORO2A/gene-CTNNA1/gene-DNM3/gene-DST/gene-FLNA/gene-FSCN2/gene-GAS2L2/gene-GC/gene-HNRNPU/gene-KLHL17/gene-KLHL20/gene-MICAL3/gene-MYO1A/gene-MYPN/gene-PDLIM4/gene-PPP1R9A/gene-SLC4A1/gene-SPTB/gene-SPTBN5/gene-SSH2/gene-SYNE2/gene-TLN2/gene-TMEM201/gene-TMOD1/gene-TTN/gene-WASF2/gene-WIPF1
Native	GO:0005231	excitatory extracellular ligand-gated ion channel activity	0.00495135547412609	0.137647682180705	gene-GLRA2/gene-GLRA4
European	GO:0051015	actin filament binding	0.00761056606174323	0.477834826305164	gene-AIF1L/gene-CORO2A/gene-CTNNA1/gene-FLNA/gene-FSCN2/gene-GAS2L2/gene-KLHL17/gene-MYO1A/gene-MYPN/gene-PDLIM4/gene-PPP1R9A/gene-SPTB/gene-TMEM201/gene-TMOD1/gene-TTN
European	GO:0034596	phosphatidylinositol phosphate 4-phosphatase activity	0.0090538741439851	0.506479147511296	gene-INPP4A/gene-OCRL/gene-SACM1L
European	GO:0046332	SMAD binding	0.00921918812307252	0.506479147511296	gene-ANKRD1/gene-BMP2/gene-BMPR1B/gene-CITED1/gene-FLNA/gene-PURA/gene-TCF12/gene-TGFBR3/gene-ZC3H3
European	GO:1990841	promoter-specific chromatin binding	0.0101921383817642	0.526993508092394	gene-DNMT1/gene-EGR1/gene-ESR1/gene-FOXO4/gene-H2AFY/gene-HNRNPU/gene-POLR2A
European	GO:0004725	protein tyrosine phosphatase activity	0.0108180849149264	0.528283146678906	gene-CDC14B/gene-CDC25B/gene-CDC25C/gene-EYA1/gene-EYA4/gene-LOC516736/gene-LOC526769/gene-PTPRN2/gene-PTPRZ1
Native	GO:0005230	extracellular ligand-gated ion channel activity	0.0108668561541864	0.228932675393521	gene-GLRA2/gene-GLRA4
European	GO:0004890	GABA-A receptor activity	0.0118219356640763	0.546920076248584	gene-GABRA3/gene-GABRB1/gene-GABRR1/gene-GABRR2
European	GO:0061631	ubiquitin conjugating enzyme activity	0.0126273168970811	0.554970577626715	gene-CDC34/gene-UBE2B/gene-UBE2Q2/gene-UBE2W/gene-UBE2Z
Native	GO:0016597	amino acid binding	0.0147721609938733	0.228932675393521	gene-GLRA2/gene-GLRA4
European	GO:0008138	protein tyrosine/serine/threonine phosphatase activity	0.0161756069290886	0.627855108161749	gene-CDC14B/gene-CDC25B/gene-MTM1/gene-MTMR1/gene-RNGTT/gene-SSH2
Native	GO:0004843	thiol-dependent deubiquitinase	0.0163213893123831	0.228932675393521	gene-ALG13/gene-USP9X
European	GO:0052745	inositol phosphate phosphatase activity	0.0166036863566355	0.627855108161749	gene-IMPAD1/gene-INPP1/gene-INPP4A/gene-OCRL
European	GO:0015297	antiporter activity	0.0168671022852712	0.627855108161749	gene-CLCN5/gene-SLC22A4/gene-SLC25A16/gene-SLC25A20/gene-SLC35D2/gene-SLC4A1/gene-SLC4A10/gene-SLC7A10/gene-SLC9A3
European	GO:0061650	ubiquitin-like protein conjugating enzyme activity	0.0184832482410992	0.627855108161749	gene-CDC34/gene-UBE2B/gene-UBE2Q2/gene-UBE2W/gene-UBE2Z
Native	GO:0005254	chloride channel activity	0.0187696363958517	0.228932675393521	gene-GLRA2/gene-GLRA4
European	GO:0016755	aminoacyltransferase activity	0.0194752015564422	0.627855108161749	gene-ATE1/gene-QPCTL/gene-TGM6
European	GO:0043495	protein-membrane adaptor activity	0.0194752015564422	0.627855108161749	gene-AKAP6/gene-SLC4A1/gene-SUN1
European	GO:0046030	inositol trisphosphate phosphatase activity	0.0194752015564422	0.627855108161749	gene-INPP1/gene-INPP4A/gene-OCRL
European	GO:0008017	microtubule binding	0.0199999351860398	0.627855108161749	gene-DCLK2/gene-DNM3/gene-DST/gene-EML2/gene-GAS2L2/gene-KIF20B/gene-KIF3A/gene-KIF4A/gene-KLC3/gene-KRIT1/gene-MAPRE3/gene-MARK4-2/gene-MID2/gene-NME8/gene-SGIP1/gene-SPTBN5/gene-STAU2/gene-TPGS1
European	GO:0043395	heparan sulfate proteoglycan binding	0.020773944159288	0.62883353783109	gene-AGRN/gene-AZU1/gene-BMPER/gene-HPSE2/gene-LRRTM4
Native	GO:0036459	thiol-dependent deubiquitinase	0.0209208654137779	0.228932675393521	gene-ALG13/gene-USP9X
Native	GO:0101005	deubiquitinase activity	0.02225884134365	0.228932675393521	gene-ALG13/gene-USP9X
European	GO:0017134	fibroblast growth factor binding	0.0224424584713845	0.62883353783109	gene-FGFR2/gene-HSPA9/gene-PTPRZ1/gene-TGFBR3
European	GO:0045182	translation regulator activity	0.0228846458007064	0.62883353783109	gene-CIRBP/gene-CPEB2/gene-EIF2AK4/gene-FXR1/gene-PURA/gene-SHMT1/gene-TRIM71
European	GO:0017154	semaphorin receptor activity	0.0239578320648441	0.62883353783109	gene-L1CAM/gene-NRCAM/gene-PLXNA3
European	GO:0019206	nucleoside kinase activity	0.0239578320648441	0.62883353783109	gene-UCK1/gene-UCKL1/gene-UPRT
Native	GO:0005253	anion channel activity	0.024565694517851	0.228932675393521	gene-GLRA2/gene-GLRA4
European	GO:0001077	DNA-binding transcription activator activity, RNA polymerase II-specific	0.0247157197315068	0.62883353783109	gene-EGR1/gene-EHF/gene-ESR1/gene-ETV2/gene-GMEB1/gene-HOXA5/gene-IRF1/gene-MAFA/gene-MEIS1/gene-MEOX1/gene-NEUROD6/gene-NFIC/gene-NR3C1/gene-PAX5/gene-PLAG1/gene-SIX1/gene-SIX4/gene-SOX18/gene-SRF/gene-SSBP4/gene-TCF12/gene-TGIF2/gene-WT1
European	GO:0004864	protein phosphatase inhibitor activity	0.0257744894166708	0.62883353783109	gene-ENSA/gene-IGBP1/gene-PPP1R1B/gene-SMTNL1
European	GO:0030371	translation repressor activity	0.0258922071691531	0.62883353783109	gene-CIRBP/gene-CPEB2/gene-PURA/gene-SHMT1/gene-TRIM71
European	GO:0000982	DNA-binding transcription factor activity, RNA polymerase II-specific	0.0264696711032427	0.62883353783109	gene-EGR1/gene-EHF/gene-ESR1/gene-ETV2/gene-GMEB1/gene-HES4/gene-HOXA2/gene-HOXA5/gene-IRF1/gene-MAFA/gene-MEIS1/gene-MEOX1/gene-MYT1/gene-MYT1L/gene-NEUROD6/gene-NFIC/gene-NR3C1/gene-PAX5/gene-PLAG1/gene-SARNP/gene-SIX1/gene-SIX4/gene-SOX18/gene-SRF/gene-SSBP4/gene-ST18/gene-TCF12/gene-TGIF2/gene-WT1/gene-ZGPAT/gene-ZNF112
Native	GO:0019783	ubiquitin-like protein-specific protease activity	0.0264788777581537	0.228932675393521	gene-ALG13/gene-USP9X
Native	GO:0015108	chloride transmembrane transporter activity	0.0269664044978488	0.228932675393521	gene-GLRA2/gene-GLRA4
Native	GO:0016884	carbon-nitrogen ligase activity, with glutamine as amido-N-donor	0.0272747854323595	0.228932675393521	gene-GMPS
Native	GO:0042910	xenobiotic transmembrane transporter activity	0.0272747854323595	0.228932675393521	gene-ABCB5
European	GO:0017124	SH3 domain binding	0.0279881002889817	0.647408951421446	gene-CBLC/gene-ELMO1/gene-LYN/gene-MYPN/gene-PIK3CD/gene-SGIP1/gene-SKAP1/gene-UVRAG/gene-WASF2/gene-WIPF1
European	GO:0106018	phosphatidylinositol-3,5-bisphosphate phosphatase activity	0.0289485086298895	0.652454848350586	gene-MTM1/gene-MTMR1/gene-OCRL
Native	GO:0004697	protein kinase C activity	0.0297181365155601	0.228932675393521	gene-PRKCZ
Native	GO:0015926	glucosidase activity	0.0321555203049286	0.228932675393521	gene-LCT
Native	GO:0047372	acylglycerol lipase activity	0.0321555203049286	0.228932675393521	gene-ABHD6
European	GO:0031748	D1 dopamine receptor binding	0.0344437348148097	0.756901072555444	gene-CAV1/gene-CAV2/gene-PPP1R1B
Native	GO:0005172	vascular endothelial growth factor receptor binding	0.0345869509587334	0.228932675393521	gene-VEGFD
Native	GO:0016594	glycine binding	0.0345869509587334	0.228932675393521	gene-GLRA2
European	GO:0043394	proteoglycan binding	0.0363928891440715	0.780228037991192	gene-AGRN/gene-AZU1/gene-BMPER/gene-CTSS/gene-HPSE2/gene-LRRTM4
Native	GO:0043560	insulin receptor substrate binding	0.0370124426026366	0.233851341898477	gene-PRKCZ
European	GO:0050780	dopamine receptor binding	0.0374712199416078	0.78421910306365	gene-CAV1/gene-CAV2/gene-DNAJC14/gene-PPP1R1B
European	GO:0089720	caspase binding	0.0404368732367885	0.826604920352026	gene-BIRC7/gene-DST/gene-NUP214
Native	GO:0005161	platelet-derived growth factor receptor binding	0.0418456652007874	0.236073079873241	gene-VEGFD
European	GO:0004003	DNA helicase activity	0.0419443927883263	0.828472551364387	gene-DNA2/gene-ERCC2/gene-HELB/gene-RTEL1
Native	GO:0052689	carboxylic ester hydrolase activity	0.0420272285064536	0.236073079873241	gene-ABHD6/gene-RGN
European	GO:0043022	ribosome binding	0.0424132705476649	0.828472551364387	gene-CPEB2/gene-DNAJC1/gene-EIF2S1/gene-ETF1/gene-STAU2/gene-YTHDF1
European	GO:0015108	chloride transmembrane transporter activity	0.0444644653866181	0.849657936409506	gene-ANO4/gene-CLCN5/gene-GABRA3/gene-GABRB1/gene-GABRR2/gene-PCYOX1/gene-SLC12A7/gene-SLC4A1/gene-SLC4A10
Native	GO:0030275	LRR domain binding	0.0466553004553037	0.236073079873241	gene-ROBO1
European	GO:0004438	phosphatidylinositol-3-phosphatase activity	0.046918549076692	0.859195929966922	gene-MTM1/gene-MTMR1/gene-SACM1L
European	GO:0052744	phosphatidylinositol monophosphate phosphatase activity	0.046918549076692	0.859195929966922	gene-MTM1/gene-MTMR1/gene-SACM1L
Native	GO:0000983	RNA polymerase II general transcription initiation factor activity	0.0490513077984763	0.236073079873241	gene-DACH2
Native	GO:0004890	GABA-A receptor activity	0.0490513077984763	0.236073079873241	gene-GABRD
Native	GO:0015276	ligand-gated ion channel activity	0.049252656951971	0.236073079873241	gene-GLRA2/gene-GLRA4
Native	GO:0022834	ligand-gated channel activity	0.049252656951971	0.236073079873241	gene-GLRA2/gene-GLRA4
European	GO:0060589	nucleoside-triphosphatase regulator activity	0.0496605322562109	0.885279092229506	gene-ADPRHL1/gene-AGRN/gene-AHSA1/gene-ARHGAP11A/gene-ARHGAP18/gene-CPEB2/gene-DNAJC1/gene-DNAJC19/gene-EVI5/gene-FAM13A/gene-FAM13B/gene-GDI1/gene-GRTP1/gene-KRIT1/gene-LOC112449110/gene-OCRL/gene-PREX2/gene-RGS19/gene-RGS20/gene-SGSM1/gene-TBC1D2/gene-TBC1D5

## Sheet: TableS10
Table S10. Comparative KEGG Enrichment (P<0.05) of Selection Sweep Genes in European and the native Cattle Population.
Enrichment_Group	Description	RichFactor	zScore	pvalue	p.adjust	geneID	Hyperlink
European	Ubiquitin mediated proteolysis	0.101604278074866	4.3519841924217	0.000166902120793565	0.0472333001845789	gene-BIRC7/gene-BTRC/gene-CBLC/gene-CDC16/gene-CDC23/gene-CDC34/gene-FBXW11/gene-HUWE1/gene-ISG15/gene-KLHL13/gene-LOC101907097/gene-MID2/gene-SPRYD4/gene-UBE2B/gene-UBE2D2/gene-UBE2L6/gene-UBE2Q2/gene-UBE2W/gene-UBE2Z	https://www.genome.jp/kegg-bin/show_pathway?map04120/K04725/K03362/K04707/K03353/K03355/K02207/K03362/K10592/K08770/K10447/K04506/K08285/K08285/K10573/K06689/K04552/K10582/K10688/K10585
European	Progesterone-mediated oocyte maturation	0.11214953271028	3.8387963094129	0.00111036781815694	0.157117046269206	gene-ADCY8/gene-AKT2/gene-CDC16/gene-CDC23/gene-CDC25B/gene-CDC25C/gene-CPEB2/gene-IGF1/gene-MOS/gene-PIK3CD/gene-SLK/gene-STK10	https://www.genome.jp/kegg-bin/show_pathway?map04914/K08041/K04456/K03353/K03355/K05866/K05867/K02602/K05459/K04367/K00922/K08837/K08837
European	Inositol phosphate metabolism	0.121621621621622	3.60487709468494	0.00260290131059513	0.245540356966141	gene-INPP1/gene-INPP4A/gene-ISYNA1/gene-MTM1/gene-MTMR1/gene-OCRL/gene-PIK3CD/gene-PIP4K2A/gene-SACM1L	https://www.genome.jp/kegg-bin/show_pathway?map00562/K01107/K01109/K01858/K01108/K01108/K01099/K00922/K00920/K21797
European	C-type lectin receptor signaling pathway	0.0928571428571429	3.22392958012034	0.00387817692167434	0.247810567678063	gene-AKT2/gene-BCL3/gene-CCL17/gene-EGR1/gene-IKBKB/gene-IKBKG/gene-IL23A/gene-IRF1/gene-LOC526769/gene-PIK3CD/gene-RELB/gene-RRAS/gene-STAT2	https://www.genome.jp/kegg-bin/show_pathway?map04625/K04456/K09258/K21083/K12497/K04467/K07210/K05426/K09444/K07293/K00922/K09253/K07829/K11220
European	Oocyte meiosis	0.0915492957746479	3.16701123675553	0.00437827858088451	0.247810567678063	gene-ADCY8/gene-ARSI/gene-BTRC/gene-CAMK2A/gene-CDC16/gene-CDC23/gene-CDC25C/gene-CPEB2/gene-FBXW11/gene-IGF1/gene-MOS/gene-SLK/gene-STK10	https://www.genome.jp/kegg-bin/show_pathway?map04114/K08041/K04515/K03362/K04515/K03353/K03355/K05867/K02602/K03362/K05459/K04367/K08836/K08836
European	Axon guidance	0.0743801652892562	2.77427330814507	0.00818021925768117	0.342134298253734	gene-ARSI/gene-BMPR1B/gene-CAMK2A/gene-EFNA2/gene-L1CAM/gene-LINGO1/gene-LOC526769/gene-MYL9/gene-NRCAM/gene-PIK3CD/gene-PLXNA3/gene-PTCH1/gene-RRAS/gene-SEMA3C/gene-SEMA3D/gene-SSH2/gene-TRPC7/gene-ZC3H3	https://www.genome.jp/kegg-bin/show_pathway?map04360/K04515/K13578/K04515/K05462/K06550/K16351/K07293/K12755/K06550/K00922/K06820/K06225/K07829/K06840/K06840/K05766/K04966/K06093
European	Nicotine addiction	0.133333333333333	3.20926770261751	0.00847595931990008	0.342134298253734	gene-CHRNA4/gene-GABRA3/gene-GABRB1/gene-GABRR1/gene-GABRR2/gene-GRIA3	https://www.genome.jp/kegg-bin/show_pathway?map05033/K04806/K05175/K05181/K05190/K05190/K05197
European	Bacterial invasion of epithelial cells	0.0887096774193548	2.79418522862377	0.0105807724745179	0.342134298253734	gene-ACTG1/gene-ACTR2/gene-CAV1/gene-CAV2/gene-CBLC/gene-CTNNA1/gene-DNM3/gene-ELMO1/gene-PIK3CD/gene-SHC2/gene-WASF2	https://www.genome.jp/kegg-bin/show_pathway?map05100/K05692/K17260/K06278/K12958/K04707/K05691/K01528/K12366/K00922/K06279/K05748
European	Proteoglycans in cancer	0.0686274509803922	2.60777838166722	0.0108805960575392	0.342134298253734	gene-ACTG1/gene-AKT2/gene-ARSI/gene-CAMK2A/gene-CAV1/gene-CAV2/gene-CBLC/gene-ERBB4/gene-ESR1/gene-FGFR2/gene-FLNA/gene-GPC3/gene-GPC5/gene-HPSE2/gene-IGF1/gene-LOC526769/gene-PIK3CD/gene-PTCH1/gene-RRAS/gene-SLC9A3/gene-STAT2	https://www.genome.jp/kegg-bin/show_pathway?map05205/K05692/K04456/K04515/K04515/K06278/K12958/K04707/K04361/K08550/K04362/K04437/K08109/K08109/K07964/K05459/K07293/K00922/K06225/K07829/K05742/K04692
European	Endocytosis	0.0670926517571885	2.49742906162118	0.0137854217238494	0.389572320686185	gene-ACTR2/gene-BMPR1B/gene-CAV1/gene-CAV2/gene-CBLC/gene-CCR3/gene-DNM3/gene-EHD4/gene-ERBB4/gene-FGFR2/gene-IL2RA/gene-IL2RG/gene-LOC529196/gene-PLD1/gene-PSD2/gene-SH3KBP1/gene-SNF8/gene-SNX12/gene-VPS36/gene-WIPF1/gene-ZC3H3	https://www.genome.jp/kegg-bin/show_pathway?map04144/K17260/K04674/K06278/K12958/K04707/K04180/K01528/K12476/K04361/K05093/K05068/K05070/K04180/K01115/K12494/K12470/K12188/K17918/K12190/K19475/K06093
European	Central carbon metabolism in cancer	0.0927835051546392	2.67390463903072	0.015142387023138	0.389572320686185	gene-AKT2/gene-ERBB4/gene-FGFR2/gene-G6PD/gene-GLS2/gene-PDHA1/gene-PDK3/gene-PIK3CD/gene-SLC7A10	https://www.genome.jp/kegg-bin/show_pathway?map05230/K04456/K04361/K04362/K00036/K01425/K00161/K12077/K00922/K13780
European	Hippo signaling pathway	0.0731707317073171	2.45910849642983	0.0172157161576329	0.406003972717509	gene-ACTG1/gene-BIRC7/gene-BMP2/gene-BMPR1B/gene-BTRC/gene-CTNNA1/gene-DLG3/gene-FBXW11/gene-FRMD1/gene-LRRC7/gene-MPDZ/gene-MPP5/gene-PPP2R2B/gene-STK3/gene-ZC3H3	https://www.genome.jp/kegg-bin/show_pathway?map04390/K05692/K16060/K04662/K04673/K03362/K05691/K12076/K03362/K16821/K16175/K06092/K06091/K04354/K04412/K06093
Native	Neuroactive ligand-receptor interaction	0.00934579439252336	2.86777322220953	0.0213744903058554	0.51032041057328	gene-GABRD/gene-GLRA2/gene-GLRA4/gene-GRID2	https://www.genome.jp/kegg-bin/show_pathway?map04080/K05181/K05193/K05193/K05206
European	Phosphatidylinositol signaling system	0.0865384615384615	2.44260462146446	0.0228726869779221	0.497920801134766	gene-IMPAD1/gene-INPP1/gene-INPP4A/gene-MTM1/gene-MTMR1/gene-OCRL/gene-PIK3CD/gene-PIP4K2A/gene-SACM1L	https://www.genome.jp/kegg-bin/show_pathway?map04070/K15759/K01107/K01109/K01108/K01108/K01099/K00922/K00920/K21797
European	Chronic myeloid leukemia	0.0841121495327103	2.34904360041999	0.0269258942374013	0.54428771922747	gene-AKT2/gene-BMPR1B/gene-CBLC/gene-IKBKB/gene-IKBKG/gene-LOC526769/gene-PIK3CD/gene-RUNX2/gene-SHC2	https://www.genome.jp/kegg-bin/show_pathway?map05220/K04456/K04674/K04707/K04467/K07210/K07293/K00922/K08367/K06279
European	Homologous recombination	0.108695652173913	2.38921497211917	0.0353586630713233	0.642990278560134	gene-BABAM2/gene-BRCC3/gene-RAD50/gene-SSBP1/gene-TOP3A	https://www.genome.jp/kegg-bin/show_pathway?map03440/K12173/K11864/K10866/K03111/K03165
European	cAMP signaling pathway	0.0598290598290598	1.94204108106967	0.0416624688902063	0.642990278560134	gene-ADCY8/gene-ADCYAP1R1/gene-ADRA1D/gene-AKT2/gene-ARSI/gene-ATP2B3/gene-CAMK2A/gene-CNGA2/gene-GABBR2/gene-GIP/gene-GIPR/gene-GRIA3/gene-MYL9/gene-PIK3CD/gene-PLD1/gene-PPP1R1B/gene-PTCH1/gene-QPCTL/gene-RRAS/gene-SLC9A3/gene-VIPR2	https://www.genome.jp/kegg-bin/show_pathway?map04024/K08041/K04587/K04153/K04456/K04515/K05850/K04515/K04948/K04615/K05258/K04580/K05197/K12755/K00922/K01115/K15494/K06225/K04580/K07829/K05742/K04590
European	Hypertrophic cardiomyopathy	0.0775862068965517	2.08576054452016	0.0420728522739395	0.642990278560134	gene-ACE2/gene-ACTG1/gene-CACNA2D1/gene-CCDC141/gene-DMD/gene-IGF1/gene-ITGA7/gene-PRKAG2/gene-TTN	https://www.genome.jp/kegg-bin/show_pathway?map05410/K01283/K05692/K04858/K12567/K10366/K05459/K06485/K07200/K12567
European	Circadian rhythm	0.117647058823529	2.3199348479687	0.0450702692963848	0.642990278560134	gene-BTRC/gene-FBXL21/gene-FBXW11/gene-PRKAG2	https://www.genome.jp/kegg-bin/show_pathway?map04710/K03362/K10269/K03362/K07200
Native	Cell cycle	0.0142857142857143	2.78707539367798	0.048411977284253	0.51032041057328	gene-CCNB3/gene-MCM6	https://www.genome.jp/kegg-bin/show_pathway?map04110/K21771/K02542
